# Supplementary material for: Identification of the Major Molecular Types of Cryptococcus neoformans and C. gattii by Hyperbranched Rolling Circle Amplification
Source: PLoS One. 2014 Apr 15;9(4):e94648. doi: 10.1371/journal.pone.0094648 (PMC3988067; doi:10.1371/journal.pone.0094648)
Supplement: Table S1 — Accession number of the sequences included in the study to design the semi-nested PCR primer. (XLS) [file pone.0094648.s001.xls]

## Sheet: Plan1
Table S1. Accession number of the sequences included in the study to design the semi-nested PCR primer.
C. gattii	C. neoformans
AJ238508.1	EU408653.1
EU408697.1	EU408652.1
EU408696.1	EU408651.1
EU408695.1	EU408650.1
EU408694.1	EU408649.1
EU408693.1	EU408648.1
EU408692.1	EU408647.1
EU408691.1	EU408646.1
EU408680.1	EU408645.1
EU408679.1	EU408644.1
EU408677.1	XM_767068.1
EU408674.1	AJ302039.1
EU408673.1	AJ302038.1
EU408671.1	AJ238508.1
EU408668.1	AF238241.1
EU408667.1	EU408642.1
EU408666.1	EU408641.1
EU408665.1	EU408640.1
EU408664.1	EU408638.1
EU408663.1	EU408637.1
EU408662.1	EU408636.1
EU408661.1	EU408634.1
EU408660.1	EU408631.1
EU408659.1	EU408630.1
EU408658.1	EU408627.1
EU408700.1	EU408626.1
EU408699.1	EU408625.1
EU408698.1	AF223383.1
AY327616.1	AF238241.1
AY327615.1
EU408678.1
EU408676.1
EU408675.1
EU408672.1
EU408670.1
EU408669.1
